# Supplementary material for: Natural Products for the Prevention and Treatment of Common Cold and Viral Respiratory Infections
Source: Pharmaceuticals (Basel). 2023 Apr 28;16(5):662. doi: 10.3390/ph16050662 (PMC10220542; doi:10.3390/ph16050662)
Supplement: Supplementary file 1 [file pharmaceuticals-16-00662-s001.zip]

Archive with 1 entries (1 files):
- pharmaceuticals-2279266-supplementary.pdf
